# Supplementary material for: Synthesis and Biological Evaluation of New Quinazolin-4(3H)-One–Coumarin Hybrids Designed as Anticancer and Antibacterial Agents
Source: Int J Mol Sci. 2026 May 16;27(10):4485. doi: 10.3390/ijms27104485 (PMC13207889; doi:10.3390/ijms27104485)
Supplement: Supplementary file 1 [file ijms-27-04485-s001.zip]

Archive with 1 entries (1 files):
- ijms-4207384-supplementary.pdf
